# Supplementary material for: Dynamics of the Queensland Fruit Fly Microbiome through the Transition from Nature to an Established Laboratory Colony
Source: Microorganisms. 2022 Jan 26;10(2):291. doi: 10.3390/microorganisms10020291 (PMC8877439; doi:10.3390/microorganisms10020291)
Supplement: Supplementary file 1 [file microorganisms-10-00291-s001.zip]

Archive with 1 entries (1 files):
- microorganisms-1496358-supplementary final.xlsx
