# Supplementary material for: Dynamics of the Queensland Fruit Fly Microbiome through the Transition from Nature to an Established Laboratory Colony
Source: Microorganisms. 2022 Jan 26;10(2):291. doi: 10.3390/microorganisms10020291 (PMC8877439; doi:10.3390/microorganisms10020291)
Supplement: Supplementary file 1 [file microorganisms-10-00291-s001.zip › microorganisms-1496358-supplementary final.xlsx]

## Sheet: OUT table
OTU	S169	S170	S173	S175	S176	S177	S178	S179	S180	S181	S182	S183	S184	S185	S186	S187	S188	S189	S190	S191	S192	S701	S702	S703	S704	S705	S706	S707	S708	S709	S710	S711	S712	S713	S714	S715	S716	S717	S718	S719	S720	S721	S723	S724	S725	S726	S727	S728	S729
OTU_1	2.26	4.86	38.26	4831.72	3786.2	4218.06	4694.66	4257.5	4978.22	0.5	1.54	0.1	0.5	0.08	0.24	2.26	2.36	0	0	0.22	0	0	322.76	93.96	0	0	61.08	1312.98	4795.2	3692.04	3762.06	4093.32	3889.4	0	0	0	0	0	0	0	0	0	0	0	0	0	0	0	0.54
OTU_3	0	0.98	100.54	0	0.06	0.5	0.28	0.32	0.36	1428.6	451.08	665.16	2338.22	1958.56	820.98	19.32	13.82	2.12	1341.18	379.76	146.24	0	0.5	0	0	0	0	0	0	0	0	0	0	504.94	534.06	85.24	801.54	675.96	502.62	1.34	34.9	7.02	8.2	402.94	0	0	0	0	0
OTU_4	0	0	0	0	0	0	0	0	0	0	0	0	0	0	0	0	0	0	0	0	0	0	0	0	0	0	0	0	0	0	0	0	0	0	0	0	0	0	0	0	0	0	0	0	0	0	0	0	0
OTU_5	0	0	0	0	0	0	0	0	0	0	0	0	0	0	0	0	0	0	0	0.06	0	0	0	0	0	0	0	0	0	0	0	0	0	141.48	453.18	2641.36	114.36	65.06	14.36	0.34	1152.14	1392.58	1233.78	191.98	0	0	0	0	0
OTU_6	2.98	474.74	223.1	0.24	1.38	0	0.08	0.06	0	9.22	13.3	42.28	0.56	14.68	6.18	13.56	0	18.02	1236	73.56	61.14	0	0.6	0	0	0	0	0	0	0	0	0	0	4252.42	3861.76	1496.92	3088.84	4025.52	4323.84	3279.74	339.88	371.88	175.9	2135.52	0	0	0	0	0
OTU_7	0	0	0	0	0	0	0	0	0	0	0	0	0	0	0	0	0	0	0	0	0	0	0	0	0	0	0	0	0	0	0	0	0	0	0	0	0	0	0	0	0	0	0	0	0	0	0	0	0
OTU_8	0	0	0	0	0	0	0	0	0	0	0	0	0	0	0	0	0	0	0	0	0	0	0	0	0	0	0	0	0	0	0	0	0	0	0	0	0	0	0	0	0	0	0	0	0	0	0	0	0
OTU_9	0	0	0	1.82	1.78	0.3	0	0	0	0	0	0	0	0	0	0	0	0	0	0	0	0	0	0	0	0	0	0	0.3	0	0	0	4.14	0	0	0	0	0	0	0	0	0	0	0	0	0	0	0	0
OTU_10	2.24	2.94	5.68	0.28	0.22	0.52	0.14	0.5	0.76	65.86	15.74	8.34	42.82	60.6	2.62	337.2	292.9	294.98	161.64	113.02	215.74	0	0	0	0	0	0	0	0.3	0	0	0	0	0.12	0.04	1.54	27.82	1.2	0	36.7	189.26	152.1	124.42	81.2	0	0	0	0	0
OTU_11	0	0	0	47.94	103.96	453.06	231.56	692.32	3.7	0	0	0	0	0	0	0.12	0.08	0	0	0	0	0	0	0	0	0	0	116.42	85.18	759.22	873.76	634.92	905.24	0	0	0	0	0	0	0	0	0	0	0	0	0	0	0	0
OTU_12	0	0	0	0	0	0	0	0	0	0	0	0	0	0.24	0	0	0.08	0	0	0	0	0	0	0	0	0	0	0	0	0	0	0	0	0	0	0	0	0	0	0	0	0	0	0	0	0	0	0	0
OTU_13	0	0	0	0	0	0	0	0	0	0	0	0	0	0	0	0	0	0	0	0	0	0	0	0	0	0	0	0	0	0	0	0	0	0	0	0	0	0	0	0	0	0	0	0	0	0	0	0	0
OTU_14	0	2.94	0.94	0	0.14	0.22	0.22	0	0.12	3.64	958.9	51.62	0.36	1.28	1.8	20.14	2.4	4.96	67.44	72.38	0.72	0	0	0	0	0	0	0	0	0	0	0	0	1.58	0.52	0.88	0	0	0	107.9	0.68	0	0.52	12.1	0	0	0	0	0
OTU_15	0	0	0	0	0	0	0	0	0	0	0	0	0	0	0	0	0	0	0	0	0	0	0	0	0	0	0	0	0	0	0	0	0	0	0	0	0	0	0	0	0	0	0	0	0	0	0	0	0
OTU_16	0	0	65.46	44.22	0.2	27.52	1.7	3.54	0.52	0	0	0	0	0	0	0	0	0	0	0	0	0	0	0	0	0	0	0	5.44	297.74	87.5	0	0	0	0	0	0	0	0	0	0	0	0	0	0	0	0	0	0
OTU_17	0	7.78	3.66	0	0.24	2.52	1.32	2.88	2.72	2024.06	2438	3980.86	1551.32	1679.86	4046.02	4.06	4.7	547.28	1058.4	55.7	911.38	0	0	0	0	0	0	0	0	0	0	0	0	38.62	76.12	609.38	153.02	113.44	95.36	514.8	455.72	348.1	1200.6	277.72	0	0	0	0	0
OTU_18	2343.72	2358.1	2698.5	2.54	4.04	5.36	3.78	2.1	3.6	1153.7	568.02	122.74	793.26	963.94	43.66	4524.46	4676.4	3877.12	582.12	3748.34	3342.68	0	0	0	0	0	0	0	0	0	0	0	0	1.68	6.18	36.54	519.44	21.4	1.64	573.54	2471.34	2458.48	1902.72	1440.42	0	0	0	0	0
OTU_19	0.76	1260.1	0	0	0	0	0	0.2	0	0.16	0.34	0.3	0	0.26	0.5	0	0.04	0	0.08	0	0	0	0	0	0	0	0	0	0	0	0	0	0	0	0	0	0	0	0	0	0	0	0	0	0	0	0	0	0
OTU_21	0	0	0	0	0.06	0	0	0	0	0	0	0	0	0	0	0	0	0	0	0	0	0	0	0	0	302.9	0	0	0.12	0	0	15	0.04	0	0	0	0.14	0	0	0	0	0	0	0.68	185	0	0	0	143.96
OTU_22	667.88	0	324.86	0.14	0.94	0.58	0	6.3	0.16	0	0.22	0	0	0	0	0	0	0	0.06	0.08	0	37.22	453.8	324.78	0	0	38.44	36.92	0	0	0	10.86	10.52	0.12	0	0	0	0	0	0	0	0	0.28	0.28	62.18	176.18	208.76	0	0
OTU_24	0	0	0	57.22	26.24	260.82	35.96	19.88	4.64	0	0	0	0	0	0	0	0	0	0	0.38	0	0	0	0	0	0	0	0	15.42	58.06	80.3	48	0	0	0	0	0	0	0	0	0	0	0	0	0	0	0	0	0
OTU_25	0	0	0	0	1036.72	0	0	0.54	0	0	0	0	0	0	0	0	0.04	0	0	0	0	0	0	0	0	0	0	0	0	0	0	0	0	0	0	0	0	0	0	0	0	0	0	0	0	0	0	0	0
OTU_26	0	0	0	0	0.12	0.1	0.74	0	0	3.92	330.52	6.88	0.44	0.48	1.18	0.32	1.1	0	0.9	409.36	0.14	0	0	0	0	0	0	0	0	0	0	0	0	0.08	1.26	4.06	0.86	0.48	1.28	0.06	0	0.08	0.16	0.3	0	0	0	0	0
OTU_27	0	0	0	0	0	0	0	0	0	0	0	0	0	0	0	0	0	0	0	0	0	0	0	0	407.42	284.06	0	22.96	0	1.7	0	0	0	0	0	0	0.26	0	0	0	0	0	0	0	66.34	0	0	45.58	0
OTU_28	0	0	0	0.94	3.98	4.72	3.34	0.74	0.66	0	0	0	0	0	0	0	0	0	0	0	0	0	0	0	0	0	0	0	9.32	21.4	16.9	31.22	0	0	0	0	0	0	0	0	0	0	0	0	0	0	0	0	0
OTU_32	0	0	0	0.7	0	0	0	0.7	0	0	0	0	0	0	0	0	0	0	0	0	0	0	0	0	448.8	0	0	0	0	2.8	0	0	0	0	0	0	0	0	0	0	0	0	0.06	0	0	164.84	0	0	0
OTU_33	0	0	0	0	0.26	0.42	0.84	0	1.1	0	0	0	0	0	0	0	0	0	0	0.72	0	36.78	0	0	0	0	0	0	0	39.12	31.96	0	4.5	0	0	0	0	0	0	0	0	0	0	0	0	0	0	0	0
OTU_34	0	0	0	3.68	3.84	0.06	16.02	0.7	0.22	0	0	0	0	0	0	0	0	0	0	0	0	0	0	0	0	0	0	0	4.3	6.6	3.76	0	0	0	0	0	0	0	0	0	0	0	0	0	0	0	0	0	0
OTU_35	0	0	0	0	0	0	0	0	0	0	0	0	0	0	0	0	0	0	0	0	0	0	0	244.82	0	0	0	0	0	0	0	0	0	0	0	0	0	0	0	0	0	0	0	0	0	0	0	0	0
OTU_37	0	0	0	0.38	10.16	4.26	0.7	4.44	0.22	0	0	0	0	0	0	0	0	0	0	0	0	0	0	0	0	0	0	0	0.92	7.62	4.64	0	0	0	0	0	0	0	0	0	0	0	0	0	0	0	0	0	0
OTU_39	0	0	0	0	0	0	0	0	0	1.34	51.66	1.06	0.26	0.12	0.12	0	0.68	0	0	41.92	0	0	0	0	0	0	0	0	0	0	0	0	0	0	0	0	0	0	0	0	0	0	0	0	0	0	0	0	0
OTU_40	0	0	0	0	0	0	0	0	0	0	0	0	0	0	0	0	0	0	0	0	0	89.88	0	0	0	0	0	0	0	0	0	0	0	0	0	0	0	0	0	0	0	0	0	0	0	0	0	0	0
OTU_41	0	0	0	0	0	0	0	0	0	0	0	0	0	0	0	0	0	0	0	0	0	0	0	0	0	0	0	0	0	0	0	0	0	0	0	0	0	0	0	0	0	0	0	0	0	0	0	0	0
OTU_42	0	0	0	0	0	0	0	0	0	0	0	0	0	0	0	0	0	0	0	0.46	0	0	0	0	0	0	0	0	0	0	0	0	0	0	0	0	0	0	0	0	0	0	0	0	0	0	0	0	0
OTU_43	0	0	0	0	0	0	0	0	0	0	0	0	0	0	0	0	0	0	0	0	0	0	0	0	0	0	0	0	0	0	0	0	0	0	0	0	0	0	0	0	0	0	0	0	0	0	0	0	0
OTU_44	0	0	0	0	0	0	0	0	0	0	0	0	0	0	0	0	0	0	0	0	0	0	0	0	0	0	0	49.76	0	0	0	0	0	0	0	0	0	0	0	0	0	0	0	0	0	0	0	0	0
OTU_45	0	0	0	0	0	0	0	0	0	0	0	0	0	0	0	0	0	0	0	0	0	0	0	0	0	0	0	0	0	0	0	0	0	0	0	0	0	0	0	0	0	0	0	0	0	0	0	0	0
OTU_47	0	0	0	0	0	0	0	0	0	0	0	0	0	0	0	0	0	0	0	0	0	0	0	0	0	0	0	0	0	0	0	0	0	0	0	0	0	0	0	0	0	0	0	0	0	0	0	0	0
OTU_48	0	0	0	0	0	0	0	0	0	0	0	0	0	0	0	0	0	0	0	0	0	0	0	0	0	0	0	0	0	0	0	0	0	0	0	0	0	0	0	0	0	0	0	0	0	0	0	54.48	0
OTU_49	0	0	0	0	0	0	0	0	0	0	0	0	0	0	0	0	0	0	0	0	0	0	0	0	0	0	0	0	0	0	0	0	0	0	0	0	0	0	0	0	0	0.22	0	0	0	0	0	0	0
OTU_50	0	0	0	0	0	0	0	0	0	0	0	0	0	0	0	0	0	0	0	0	0	2.56	0	0	0	0	0	0	0	0	0	0	0	0	0	0	0	0	0	0	0	0	0	0	0	0	0	96.36	0
OTU_51	0	0	0	0	0	0	0	0	0	0	0	0	0	0	0	0	0	0	0	0	0	0	0	0	0	261.32	0	0	0	0	0	0	0	0	0	0	0	0	0	0	0	0	0	0	0	0	0	0	0
OTU_53	0	0	0	0	0	0	0	0	0	0	0	0	0	0	0	0	0	0	0	0	0	0	0	0	0	0	0	0	0	0	0	0	0	0	0	0	0	0	0	0	0	0	0	0	0	0	0	0	0
OTU_54	29.56	0	0	0	0	1.24	0	0	0	0	0	0	0	0	0	0	0	0	0	0	0	0	0	0	0	0	0	0	0	0	0	0	0	0	0	0	0	0	0	0	0	0	0	0	0	0	0	0	0
OTU_55	0	0	0	0	0	0	0	0	0	0	0	0	0	0	0	0	0	0	0	0	0	0	0	0	0	0	0	0	0	0	0	0	0	0	0	0	0	0	0	0	0	0	0	0	0	0	0	0	0
OTU_56	0	0	0	0	0	0	0	0	0	0	0	0	0	0	0	0	0	0	0	0	0	0	0	0	0	0	0	0	0	0	0	0	0	0	0	0	0	0	0	0	0	0	0	0	0	0	0	0	0
OTU_57	0	0	0	0	0	0	0	0	0	0	0	0	0	0	0	0	0	0	0	0	0	0	0	0	0	0	0	0	0	0	0	0	0	0	0	0	0	0	0	0	0	0	0	0	0	0	0	0	0
OTU_58	0	0	0	0	0	0	0	0	0	0	0	0	0	0	0	0	0	0	0	0	0	0	0	0	0	0	0	0	0	0	0	0	0	0	0	0	0	0	0	0	0	0	0	0	0	0	0	0	0
OTU_59	0	0	0	0	0	1.42	0	0	0.02	0	0	0	0	0	0	0	0	0	0	0	0	0	0	0	0	0	0	0	0	0	0	0	0	0	0	0	0	0	0	0	0	0	0	0	0	0	0	0	0
OTU_60	0	0	0	0	0	0	0	0	0	0	0	0	0	0	0	0	0	0	0	0	0	40.2	0	0	0	0	35.46	0	0	0	0	0	0	0	0	0	0	0	0	0	0	0	0	0	0	0	0	0	0
OTU_61	1.54	0	0	0.06	0	0	0	0	0	0	0	0	0	0	0	0.28	0	0.04	0	0	0	0	0	0	0	0	0	0	0	0	0	0	0	0.14	0	0.1	0	0	0	0.06	0.82	0.1	0	0.44	0	0	0	0	0
OTU_62	0	0	0	0	0	0	0	0	0	0	0	0	0	0	0	0	0	0	0	0	0	0	0	124.86	0	0	0	0	0	0	0	0	0	0	0	0	0	0	0	0	0	0	0	0	0	0	0	0	56.48
OTU_63	0	0	0	0	0	0	0	0	0	0	0	0	0	0	0	0	0	0	0	0	0	0	0	0	0	0	0	0	0	0	0	0	0	0	0	0	0	0	0	0	0	0	0	0	0	0	0	46.3	0
OTU_64	0	0	0	0	0	0	0	0	0	0	0	0	0	0	0	0	0	0	0	0	0	0	0	0	0	0	0	0	0	0	0	0	0	0	0	0	0	0	0	0	0	0	0	0	0	0	0	0	0
OTU_65	0	0	0	0	0	0	0	0	0	0.08	40.8	0.18	0.04	0	0	0	0	0	0	1.36	0	0	0	0	0	0	0	0	0	0	0	0	0	0	0	0	0	0	0	0	0	0	0	0	0	0	0	0	0
OTU_66	0	0	0	0.46	0.32	0.2	0.76	0	0.4	0	0	0	0	0	0	0	0	0	0	0	0	0	0	0	0	0	0	0	1.04	8.72	1.34	0	0	0	0	0	0	0	0	0	0	0	0	0	0	0	0	0	0
OTU_67	72.24	0	0	0	0.2	0	0	0	0	0	0	0	0	0	0	0	0	0	0	0.6	0	0	0	0	0	166	0	56.02	0	0	0	0	0	0	0	0	0	0	0	0	0	0	0	0	0	0	0	0	74.62
OTU_68	0	0	0	0	0	0	0	0	0	0	0	0	0	0	0	0	0	0	0	0	0	36.44	0	0	0	0	0	0	0	0	0	0	0	0	0	0	0	0	0	0	0	0	0	0	0	0	0	0	0
OTU_69	0	0	0	0	0	0	0	0	0	0	0	0	0	0	0	0	0	0	0	0	0	0	0	0	0	0	65.62	0	0	0	0	0	0	0	0	0	0	0	0	0	0	0	0	0	0	0	0	0	0
OTU_70	0	0	0	0	0	0	0	0	0	0	0	0	0	0	0	0	0	0	0	0	0	0	0	0	0	0	0	0	0	0	0	0	0	0	0	0	0	0	0	0	0	0	0	0	0	0	0	0	0
OTU_71	0	0	0	0	0.28	0	0.2	0	0.22	0	1.3	0.3	0	0.1	0	0	0.14	0	0	8.68	0	0	0	0	0	0	0	0	0	1.66	0.74	0	0	0	0	0	0	0	0	0	0	0	0	0	0	0	0	0	0
OTU_72	0	0	35.82	2.72	11.7	13.86	6	3.6	1.34	0	0	0	0	0	0	0	0	0	0	0	0	0	0	0	0	0	0	0	6.6	32.54	57.2	5.9	7.48	0	0	0	0	0	0	0	0	0	0	0	0	0	0	0	0
OTU_73	0	0	0	0	0	0	0	0	0	0	0	0	0	0	0	0	0	0	0	0	0	0	0	0	0	0	0	0	0	0	0	0	0	0	0	0	0	0	0	0	0	0	0	0	0	0	0	0	49.9
OTU_75	0	0	0	0	0.72	0.38	0	0	0	0	0	0	0	0	0	0	0	0	0	0	0	0	0	0	0	0	0	0	0.52	0	0.78	0	0	0	0	0	0	0	0	0	0	0	0	0	0	0	0	0	0
OTU_76	0	0	0	0	0	0	0	0	0	0	0	0	0	0	0	0	0	0	0	0	0	0	0	0	0	0	0	0	0	0	0	0	0	0	0	0	0	0	0	0	0	0	0	0	0	0	0	0	0
OTU_77	0	0	0	0	0	0	0	0	0	0	0	0	0	0	0	0	0	0	0	0	0	0	0	0	0	0	0	0	0	0	0	0	0	0	0	0	0	0	0	0	0	0	0	0	0	0	0	0	0
OTU_78	0	0	0	0	0	0	0	0	0	0	0	0	0	0	0	0	0	0	0	0	0	0	0	0	0	0	0	0	0	0	0	0	0	0	0	0	0	0	0	0	0	0	0	0	0	0	0	0	41.42
OTU_79	0	0	0	0	0	0	0	0	0	0	0.16	0.06	0	0	0	0	0.04	0	0	1	0	0	0	0	0	0	0	0	0	10.34	1.4	0	0	0	0	0	0	0	0	0	0	0	0	0	0	0	0	0	0
OTU_81	0	0	0	0	0	0	0	0	0	0	0	0	0	0	0	0	0	0	0	0	0	0	0	0	0	0	0	0	0	0	0	0	0	0	0	0	0	0	0	0	0	0	0	0	0	0	0	0	0
OTU_82	1.48	0.94	61.96	0.12	0.52	0	0.18	0	0.1	5.56	3.02	4.12	0.14	10.5	0.3	60.06	0.04	48.56	376.08	58.08	77.42	0	0	0	0	0	0	0	0	0	0	0	0	2.8	2.44	4.26	23.82	2.82	0.98	23.66	20.92	24.46	7.62	55.12	0	0	0	0	0
OTU_83	0	0	0	0.62	0	0	0.14	0	0	0	0	0	0	0	0	0	0	0	0	0	0	0	0	0	0	0	0	0	0	0	0	0	0	0	0	0	0	0	0	0	0	0	0	0	0	0	0	0	0
OTU_84	0	0	0	0	0	0	0	0	0	0	0	0	0	0	0	0	0	0	0	0	0	0	0	0	0	0	0	0	0.3	0	0	0	7.08	0	0	0	0	0	0	0	0	0	0	0	0	0	0	0	0
OTU_85	42.7	0	70.02	0	0.1	0	0	0	0	0	0	0	0	0	0	0	0	0	0.32	0	0	0	0	0	0	0	0	0	0	0	0	0	0	0	0	0	0	0	0	0	0	0	0	0	0	0	0	0	0
OTU_88	674.3	0	0	0	0	0	0	0	0	0	0	0	0	0	0	0	0	0	0	0	0	0	0	0	0	0	0	0	0	0	0	0	0	0	0	0	0	0	0	0	0	0	0	0	0	0	0	0	0
OTU_89	0	0	119.04	0	0	0	0.14	0	0	0	0	0	0	0	0	0	0	0	0	0	0	0	0	0	0	0	0	0	0	0	0	0	0	0	0	0	0	0	0	0	0	0	0	0	0	0	0	0	0
OTU_90	0	0	0	0	0	0	0	0	0	0	0	0	0	0	0	0	0	0	0	0	0	0	0	0	0	0	0	0	0	0	11.66	0	0	0	0	0	0	0	0	0	0	0	0	0	0	0	0	0	0
OTU_93	0.8	0	0.94	0	0	0.06	0	0	0.5	47.32	9.26	7.82	37.92	46.52	3.14	0.56	0.34	73.36	16.78	0.78	61.3	0	0	0	0	0	0	0	0	0	0	0	0	18.62	28.88	96.12	172.18	48.36	28.34	333.72	170.28	112.14	112.44	257.52	0	0	0	0	0
OTU_94	0	0	96.8	0	0	0	0	0	0	0	0	0	0	0	0	0	0	0	0	0	0	0	0	0	0	0	0	0	0	0	0	0	0	0	0	0	0	0	0	0	0	0	0	0	0	0	0	0	0
OTU_97	0	0	0	0	0	0	0	0	0	0	0	0	0	0	0	0	0	0	0	0	0	0	0	0	0	0	0	0	0	0	0	0	0	0	0	0	0	0	0	0	0	0	0	0	0	0	0	0	0
OTU_98	0	0	0	0	0	0	0	0	0	0	0	0	0	0	0	0	0	0	0	0	0	0	0	0	0	0	0	0	0	0	0	0	0	0	0	0	0	0	0	0	0	0	0	0	0	0	0	0	0
OTU_99	0	0	0	2.3	0.1	0	0	0	0	0	0	0	0	0	0	0	0	0	0	0	0	0	0	0	0	0	0	0	0.14	0	0	0	0	0	0	0	0	0	0	0	0	0	0	0	0	0	0	0	0
OTU_100	0	0	0	0	0.16	0	0	0	0	0	0	0	0	0	0	0	0	0	0	0	0	0	0	0	0	0	0	0	0.68	1.18	1.16	0	0	0	0	0	0	0	0	0	0	0	0	0	0	0	0	0	0
OTU_101	0	0	0	0	0	0	0	0	0	0	3.42	0.54	0.38	0.26	0	0	0.06	0	0	2.26	0	0	0	0	0	0	0	0	0	0	0	0	0	0	0	0	0	0	0	0	0	0	0	0	0	0	0	0	0
OTU_103	27.68	0	735.72	0	0	1.22	0	0	0	0	0.2	0	0	0	0	0	0	0	0	0	0	0	0	0	0	0	0	0	0	0	0	0	0	0	0	0	0	0	0	0	0	0	0	0	0	0	0	0	0
OTU_104	0	0	0	0	0	0	0	0	0	0	0	0	0	0	0	0	0	0.12	0.46	0	0.26	0	0	0	0	0	0	0	1.96	1.44	0	0	0	0	0	0	0	0	0	0	0	0.1	0	0	0	0	292.98	50.84	0
OTU_106	0	0	0	0	0	0	0	0	0	0	0	0	0	0	0	0	0	0	0	0	0	0	0	0	0	0	0	0	0	0	0	0	0	0	0	0	0	0	0	0	0	0	0	0	0	0	0	0	0
OTU_107	0	0	0	0	0	0	0	0	0	0	0	0	0	0	0	0	0	0	0	0	0	0	0	0	0	0	0	0	0	0	0	0	0	0	0	0	0	0	0	0	0	0	0	0	0	0	0	0	0
OTU_109	0	0	0	0	0	0.58	0	0	0.08	0	0	0	0	0	0	0	0	0	0	0	0	0	0	0	0	0	0	0	0	0	0	0	0	0	0	0	0	0	0	0	0	0	0	0	0	0	0	0	0
OTU_113	55.1	0	0	0	0	0	0	0	0	0	0	0	0	0	0	0	0	0	0	0	0	0	0	0	0	0	0	0	0	0	0	0	0	0	0	0	0	0	0	0	0	0	0	0	0	0	0	0	0
OTU_114	16.48	0	0	0	0	0	0	0	0	0	0	0	0	0	0	0	0	0	0	0	0	0	0	0	0	0	0	0	0	2.24	0	0	0	0	0	0	0	0	0	0	0	0	0	0	0	0	0	0	0
OTU_115	0	77.1	0	0	0	0	0	0	0	0	0	0	0	0	0	0	0	0	0	0	0	0	0	0	0	0	0	0	0	0	0	0	0	0	0	0	0	0	0	0	0	0	0	0	0	0	0	0	0
OTU_118	0	0	0	0	0	0	0	0	0	0	0	0	0	0	0	0	0	0	0	0	0	0	0	0	0	0	0	0	0	0	0	0	0	0	0	0	0	0	0	0	0	0	0	0	0	0	0	0	0
OTU_119	34.58	0	0	0	0	0	0	0	0	0	0	0	0	0	0	0	0	0	0	0	0	0	0	0	0	0	0	0	0	0	0	0	0	0	0	0	0	0	0	0	0	0	0	0	0	0	0	0	0
OTU_120	0	0	0	0	0	0	0	0	0	21.16	2.86	18.26	27.64	24.86	31.84	0.4	0.56	0.06	18.4	2.08	3.62	0	0	0	0	0	0	0	0	0	0	0	0	4.64	4.34	1.44	7.46	6.84	5.94	0	0.96	0.26	0.4	9.9	0	0	0	0	0
OTU_122	81.24	0	0	0	0	0	0	0	0	0	0	0	0	0	0	0	0	0.08	0	0.04	0.04	0	0	0	0	0	0	0	0	0	0	0	0	0	0	0	0	0	0	0	0	0	0	0	0	0	0	0	0
OTU_123	0	0	27.9	0	0	0	0	0	0	0	0.1	0	0.04	0	0	0	0.08	0	0	1.36	0	0	0	0	0	0	0	0	0	0	0	0	0	0	0	0	0	0	0	0	0	0	0	0	0	0	0	0	0
OTU_124	0	0	0	0	0	0	0	0	0	0	0	0	0	0	0	0	0	0	0	0	0	0	0	0	0	0	0	0	0	0	0	0	0	0	0	0	0	0	0	0	0	0	0	0	0	0	0	0	0
OTU_126	0	0	0	0	0	0	0	0.44	0	0	0	0	0	0	0	0	0	0	0	0	0	0	0	0	0	0	0	0	0	0	0	0	0	0	0	0	0	0	0	0	0	0	0	0	0	0	0	0	0
OTU_127	0	0	0	0	0	0	0	0	0	0	0	0	0	0	0	0	0	0	0	0	0	0	0	0	0	0	0	0	0	0	0	0	0	0	0	0	0	0	0	0	0	0	0	0	0	0	0	0	0
OTU_129	0	0	0	0	0	0	0	0	0	0	0	0	0	0.08	0	0	0	0	0	0	0	0	0	0	0	0	0	0	0	0	0	0	0	0	0	0	0.12	0	0	0	0	0	0	0.08	0	0	0	0	0
OTU_132	0	0	0	0	0	0	0	0	0	0	0	0	0	0	0	0	0	0	0	0	0	0	0	0	0	0	0	0	0	0	0	0	0	0	0	0	0	0	0	0	0	0	0	0	0	0	0	0	0
OTU_134	0	0	30	0	0	0	0	0	0	0	0	0	0	0	0	0	0	0	0	0	0	0	0	0	0	0	0	0	0	0	0	0	0	0	0	0	0	0	0	0	0	0	0	0	0	0	0	0	0
OTU_135	0	0	57.26	0	0	0	0	0	0	0	0	0	0	0	0	0	0	0	0	0	0	0	0	0	0	0	0	0	0	0	0	0	0	0	0	0	0	0	0	0	0	0	0	0	0	0	0	0	0
OTU_136	0	0	0	0	0	0	0	0	0	0	0	0	0	0	0	0	0	0	0	0	0	0	0	0	0	0	0	0	0	0	0	0	0	0	0	0	0	0	0	0	0	0	0	0	0	0	0	0	0
OTU_137	43.68	0	0	0	0.06	0	0	0	0	0	0	0	0	0	0	0	0	0	0	0	0	0	0	0	0	0	0	0	0	0	0	0	0	0	0	0	0	0	0	0	0	0	0	0	0	0	0	0	0
OTU_138	0	0	0	0.32	0	0	0	0	0	0	0	0	0	0	0	0	0	0	0	0	0	0	0	0	0	0	0	0	0	0	0	0	0	0	0	0	0	0	0	0	0	0	0	0	0	0	0	0	0
OTU_140	0	0	44	0	0	0	0	0	0	0	0	0	0	0	0	0	0	0	0	0	0	0	0	0	0	0	0	0	0	0	0	0	0	0	0	0	0	0	0	0	0	0	0	0	0	0	0	0	0
OTU_141	0	0	0	0	0	0	0	0	0	0	0	0	0	0	0	0	0	0	0	0	0	0	0	0	0	0	0	0	0	0	0	0	0	0	0	0.1	0	0	0	0	0	0	0	0	0	0	0	0	0
OTU_142	0	0	0	0	0	0	0	0	0	0	0	0	0	0	0	0	0	0	0	0	0	0	0	0	0	0	0	0	0	0	0	0	0	0	0	0	0	0	0	0	0	0	0	0	0	0	0	0	0
OTU_144	37	0	0	0	0	0	0	0	0	0	0	0	0	0	0	0	0	0	0	0	0	0	0	0	0	0	0	0	0	0	0	0	0	0	0	0	0	0	0	0	0	0	0	0	0	0	0	0	0
OTU_143	8.76	0	0	0	0	0	0	0	0	0	0	0	0	0	0	0	0	0	0	0	0	0	0	0	0	0	0	0	0	0	0	0	0	0	0	0	0	0	0	0	0	0	0	0	0	0	0	0	0
OTU_146	0	0	0	0	0	0	0	0	0	0	0	0	0	0	0	0	0	0	0	0	0	0	0	0	0	0	0	0	0	0	0	0	0	0	0	0	0	0	0	0	0	0	0	0	0	0	0	0	0
OTU_147	0	0	0	0	0	0	0	0	0	0	0	0	0	0	0	0	0	0	0	0	0	0	0	0	0	0	0	0	0	0	0	0	0	0	0	0	0	0	0	0	0	0	0	0	0	0	0	0	0
OTU_148	0	0	22.52	0	0	0	0	0	0	0	0	0	0	0	0	0	0	0	0	0	0	0	0	0	0	0	0	0	0	0	0	0	0	0	0	0	0	0	0	0	0	0	0	0	0	0	0	0	0
OTU_150	0	0	24	0	0	0	0	0	0	0	0	0	0	0	0	0	0	0	0	0	0	0	0	0	0	0	0	0	0	0	0	0	0	0	0	0	0	0	0	0	0	0	0	0	0	0	0	0	0
OTU_151	0	0	0	0	0	0	0	0	0	0	0	0	0	0	0	0	0	0	0	0	0	0	0	0	0	0	0	0	0	0	0	0	0	0	0	0	0	0	0	0	0	0	0	0	0	0	0	0	0
OTU_154	0	0	0	0	0	0	0	0	0	0.28	0	0	0	0	0	0	0	0.06	0.34	0	0	0	0	0	0	0	0	0	0	0	0	0	0	0	0	0	0	0	0	0	0	0	0	0	0	0	0	0	0
OTU_157	0	0	0	0	0	0	0	0	0	0	0	0	0	0	0	0	0	0	0	0	0	0	0	0	0	0	0	0	0	0	0	0	0	0	0	0	0	0	0	0	0	0	0	0	0	0	0	0	0
OTU_158	0	0	0	0	0	0	0	0	0	0.04	0.34	0.16	0.74	0.18	0	0	0	0	0	0.44	0	0	0	0	0	0	0	0	0	0	0	0	0	0	0	0	0	0	0	0	0	0	0	0	0	0	0	0	0
OTU_159	0	0	0	0	0	0	0	0	0	0	0	0	0	0	0	0	0	0	0	0	0	0	0	0	0	0	0	0	0	0	0	0	0	0	0	0	0	0	0	0	0	0	0	0	0	0	0	0	0
OTU_160	0	0	0	0	0	0	0	0	0	0	0	0	0	0	0	0	0	0	0	0	0	0	0	0	0	0	0	0	0	0	0	0	0	0	0	0	0	0	0	0	0	0	0	0	0	0	0	0	0
OTU_162	0	0	0	0	0	0	0	0	0	0	0	0	0	0	0	0	0	0	0	0	0	0	0	0	0	0	0	0	0	0	0	0	0	0.16	0	0	0	0	0	0	0	0	0	0	0	0	0	0	0
OTU_163	0	0	0	0	0	0	0	0	0	0	0	0	0	0	0	0	0	0	0	0	0	0	0	0	0	0	0	0	0	0	0	0	0	0	0	0	0	0	0	0	0	0	0	0	0	0	0	0	0
OTU_164	0	0	0	0	0	0	0	0	0	0	0	0	0	0	0	0	0	0	0	0	0	0	0	0	0	0	0	0	0	0	0	0	0	0	0	0	0	0	0	0	0	0	0	0	0	0	0	0	0
OTU_165	0	0	0	0	0	0	0	0	0	0	0	0	0	0	0	0	0	0	0	0	0	0	0	0	0	0	0	0	0	0	0	0	0	0	0	0	0	0	0	0	0	0	0	0	0	0	0	0	0
OTU_166	0	0	0	0	0	0	0	0	0	0	0	0	0	0	0	0	0	0	0	0	0	0	0	0	0	0	0	0	0	0	0	0	0	0	0	0	0	0	0	0	0	0	0	0	0	0	0	0	0
OTU_168	0	0	0	0	0	0	0	0	0	0	0	0	0	0	0	0	0	0	0	0	0	0	0	0	0	0	0	0	0	0	0	0	0	0	0	0	0	0	0	0	0	0	0	0	0	0	0	0	0
OTU_171	0	0	0	0	0	0	0	0	0	0	0	0	0	0	0	0	0	0	0	0	0	0	0	0	0	0	0	0	0	0	0	0	0	0	0	0	0	0	0	0	0	0	0	0	0	0	0	0	0
OTU_173	0	0	47.94	0	0	0	0	0	0	0	0	0	0	0	0	0	0	0	0	0	0	0	0	0	0	0	0	0	0	0	0	0	0	0	0	0	0	0	0	0	0	0	0	0	0	0	0	0	0
OTU_177	0	0	0	0	0	0	0	0	0	0	0	0	0	0	0	0	0	0	0	0	0	0	0	0	0	0	0	0	0	0	0	0	0	0	0	0	0	0	0	0	0	0	0	0	0	0	0	0	0
OTU_178	0	0	0	0	0	0	0	0	0	0	0	0	0	0	0	0	0	0	0	0	0	0	0	0	0	0	0	0	0	0	0	0	0	0	0	0	0	0	0	0	0	0	0	0	0	0	0	0	0
OTU_179	0	0	0	0	0	0	0	0	0	0	0	0	0	0	0	0	0	0	0	0	0	0	0	0	0	0	0	0	0	0	0	0	0	0	0	0	0	0	0	0	0	0	0	0	0	0	0	0	0
OTU_182	0	0	0	0	0	0	0	0	0	0	0	0	0	0	0	0	0	0	0	0	0	0	0	0	0	0	0	0	0	0	0	0	0	0	0	0	0	0	0	0	0	0	0	0	0	0	0	0	0
OTU_183	34.42	0	0	0	0	0	0	0	0	0	0	0	0	0	0	0	0	0	0	0	0	0	0	0	0	0	0	0	0	0	0	0	0	0	0	0	0	0	0	0	0	0	0	0	0	0	0	0	0
OTU_184	0	0	0	0	0	0	0	0	0	0	0	0	0	0	0	0	0	0	0	0	0	0	0	0	0	0	0	0	0	0	0	0	0	0	0	0	0	0	0	0	0	0	0	0	0	0	0	0	0
OTU_186	0	0	0	0	0.28	0	0	0	0	0	0	0	0	0	0	0	0	0	0	0	0	0	0	0	0	0	0	0	0	0	0	0	0	0	0	0	0	0	0	0	0	0	0	0	0	0	0	0	0
OTU_188	0	0	0	0	0	0	0	0	0	0	0	0	0	0	0	0	0	0	0	0	0	0	0	0	0	0	0	0	0	0	0	0	0	0	0	0	0	0	0	0	0	0	0	0	0	0	0	0	0
OTU_189	0	0	0	0	0	0	0	0	0	0	0	0	0	0	0	0	0	0	0	0	0	0	0	0	0	0	0	0	0	0	0	0	0	0	0	0	0	0	0	0	0	0	0	0	0	0	0	0	0
OTU_191	0	0	0	0	0	0	0	0	0	0	0	0	0	0.04	0	0	0.06	0	0	0.14	0	0	0	0	0	0	0	0	0	0	0	0	0	0	0	0	0	0	0	0	0	0	0	0	0	0	0	0	0
OTU_194	0	0	0	0	0	0	0	0	0	0	0	0	0	0	0	0	0	0	0	0	0	0	0	0	0	0	0	0	0	0	0	0	0	0	0	0	0	0	0	0	0	0	0	0	0	0	0	0	0
OTU_195	0	0	0	0	0	0	0	0	0	0	0	0	0	0	0	0	0	0	0	0	0	0	0	0	0	0	0	0	0	0	0	0	0	0	0	0	0	0	0	0	0	0	0	0	0	0	0	0	0
OTU_196	0	0	0	0	0	0	0	0	0	0	0	0	0	0	0	0	0	0	0	0	0	0	0	0	0	0	0	0	0	0	0	0	0	0	0	0	0	0	0	0	0	0	0	0	0	0	0	0	0
OTU_199	0	0	0	0	0	0	0	0	0	0	0	0	0	0	0	0	0	0	0	0	0	0	0	0	0	0	0	0	0	0	0	0	0	0	0	0	0	0	0	0	0	0	0	0	0	0	0	0	0
OTU_200	0	0	0	0	0	0	0	0	0	0	0	0	0	0	0	0	0	0	0	0	0	0	0	0	0	0	0	0	0	2.5	0	0	0	0	0	0	0	0	0	0	0	0	0	0	0	0	0	0	0
OTU_201	20.6	0	0	0	0	0	0	0	0	0	0	0	0	0	0	0	0	0	0	0	0	0	0	0	0	0	0	0	0	0	0	0	0	0	0	0	0	0	0	0	0	0	0	0	0	0	0	0	0
OTU_202	0	0	0	0	0	0	0	0	0	0	0	0	0	0	0	0	0	0	0	0	0	0	0	0	0	0	0	0	0	0	0	0	0	0	0	0	0	0	0	0	0	0	0	0	0	0	0	0	0
OTU_203	22	0	0	0	0	0	0	0	0	0	0	0	0	0	0	0	0	0	0	0	0	0	0	0	0	0	0	0	0	0	0	0	0	0	0	0	0	0	0	0	0	0	0	0	0	0	0	0	0
OTU_204	0	0	34	0	0	0	0	0	0	0	0	0	0	0	0	0	0	0	0	0	0	0	0	0	0	0	0	0	0	0	0	0	0	0	0	0	0	0	0	0	0	0	0	0	0	0	0	0	0
OTU_208	0	0	0	0	0	0	0	0	0	0	0	0	0	0	0	0	0	0	0	0	0	0	0	0	0	0	0	0	0	0	0	0	0	0	0	0	0	0	0	0	0	0	0	0	0	0	0	0	0
OTU_209	53.02	0	0	0	0	0	0	0	0	0	0	0	0	0	0	0	0	0	0	0	0	0	0	0	0	0	0	0	0	0	0	0	0	0	0	0	0	0	0	0	0	0	0	0	0	0	0	0	0
OTU_211	0	0	0	0	0	0	0	0	0	0	0	0	0	0	0	0	0	0	0	0	0	0	0	0	0	0	0	0	0	0	0	0	0	0	0	0	0	0	0	0	0	0	0	0	0	0	0	0	0
OTU_212	0	0	0	0	0	0	0	0	0	0	0	0	0	0	0	0	0	0	0	0	0	0	0	0	0	0	0	0	0	0	0	0	0	0	0	0	0	0	0	0	0	0	0	0	0	0	0	0	0
OTU_213	0	0	0	0	0	0	0	0	0	0	0	0	0	0	0	0	0	0	0	0	0	0	0	0	0	0	0	0	0	0	0	0	0	0	0	0	0	0.08	0	0	0	0	0	0	0	0	0	0	0
OTU_214	0	0	0	0	0	0	0	0	0	0	0	0	0	0	0	0	0	0	0	0	0	0	0	0	0	0	0	0	0	0	0	0	0	0	0	0	0	0	0	0	0	0	0	0	0	0	0	0	0
OTU_216	0	0	0	0	0	0	0	0	0	0	0	0	0	0	0	0	0	0	0	0	0	0	0	0	0	0	0	0	0	0	0	0	0	0	0	0	0	0	0	0	0	0	0	0	0	0	0	0	0
OTU_219	0	0	0	0	0	0	0	0	0	0	0	0	0	0	0	0	0	0	0	0	0	0	0	0	0	0	0	0	0	0	0	0	0	0	0	0	0	0	0	0	0	0	0	0	0	0	0	0	0
OTU_223	0	0	0	0	0	0	0	0	0	0	0	0	0	0	0	0	0	0	0	0	0	0	0	0	0	0	0	0	0	0	0	0	0	0	0	0	0	0	0	0	0	0	0	0	0	0	0	0	0
OTU_227	0	0	0	0	0	0	0	0	0	0	0	0	0	0	0	0	0	0	0	0	0	0	0	0	0	0	0	0	0	0	0	0	0	0	0	0	0	0	0	0	0	0	0	0	0	0	0	0	0
OTU_228	0	0	0	0	0	0	0	0	0	0	0	0	0	0	0	0	0	0	0	0	0	0	0	0	0	0	0	0	0	0	0	0	0	0	0	0	0	0	0	0	0	0	0	0	0	0	0	0	0
OTU_229	0	0	0	0	0	0	0	0	0	41.16	15.8	14.44	28.7	35.92	7.62	0	0	18.86	12.9	1.3	32.88	0	0	0	0	0	0	0	0	0	0	0	0	0	0	2.06	1.82	0	0	8	28.92	22.2	53.72	6.64	0	0	0	0	0
OTU_230	0	0	0	0	0	0	0	0	0	0	0	0	0	0	0	0	0	0	0	0	0	0	0	0	0	0	0	0	0	0	0	0	0	0	0	0	0	0	0	0	0	0	0	0	0	0	0	0	0
OTU_231	0	0	0	0	0	0	0	0	0	0	0	0	0	0	0	0	0	0	0	0	0	0	0	0	0	0	0	0	0	0	0	0	0	0	0	0	0	0	0	0	0	0	0	0	0	0	0	0	0
OTU_233	0	0	0	0	0	0	0	0	0	0	0	0	0	0	0	0	0	0	0	0	0	0	0	0	0	0	0	0	0	0	0	0	0	0	0	0	0	0	0	0	0	0	0	0	0	0	0	0	0
OTU_234	0	0	0	0	0.16	0	0	0	0	0	0	0	0	0	0	0	0	0	0	0	0	0	0	0	0	0	0	0	0	0	0	0	0	0	0	0	0	0	0	0	0	0	0	0	0	0	0	0	0
OTU_237	0	0	0	0	0	0	0	0	0	0	0	0	0	0	0	0	0	0	0	0	0	0	0	0	0	0	0	0	0	0	0	0	0	0	0	0	0	0	0	0	0	0	0	0	0	0	0	0	0
OTU_239	0	0	0	0	0	0	0	0	0	0	0	0	0	0	0	0	0	0	0	0	0	0	0	0	0	0	0	0	0	0	0	0	0	0	0	0	0	0	0	0	0	0	0	0	0	0	0	0	0
OTU_241	0	0	0	0	0	0	0	0	0	0	0	0	0	0	0	0	0	0	0	0	0	0	0	0	0	0	0	0	0	0	0	0	0	0	0	0	0	0	0	0	0	0	0	0	0	0	0	0	0
OTU_242	0	0	0	0	0	0	0	0	0	0	0	0	0	0	0	0	0	0	0	0	0	0	0	0	0	0	0	0	0	0	0	0	0	0	0	0	0	0	0	0	0	0	0	0	0	0	0	0	0
OTU_243	0	0	0	0	0	0.84	0	0	0	0	0	0	0	0	0	0	0	0	0	0	0	0	0	0	0	0	0	0	0	0	0	0	0	0	0	0	0	0	0	0	0	0	0	0	0	0	0	0	0
OTU_244	0	0	0	0	0	0	0	0	0	0	0	0	0	0	0	0	0	0	0	0	0	0	0	0	0	0	0	0	0	0	0	0	0	0	0	0	0	0	0	0	0	0	0	0	0	0	0	0	0
OTU_245	0	0	0	0	0	0	0	0	0	0	0	0	0	0	0	0	0	0	0	0	0	0	0	0	0	0	0	0	0	0	0	0	0	0	0	0	0	0	0	0	0	0	0	0	0	0	0	0	0
OTU_248	0	0	0	0	0	0	0	0	0	0	0	0	0	0	0	0	0	0	0	0	0	0	0	0	0	0	0	0	0	0	0	0	0	0	0	0	0	0	0	0	0	0	0	0	0	0	0	0	0
OTU_249	0	0	0	0	0	0	0	0	0	0	0	0	0	0	0	0	0	0	0	0	0	0	0	0	0	0	0	0	0	0	0	0	0	0	0	0	0	0	0	0	0	0	0	0	0	0	0	0	0
OTU_253	0	0	0	0	0	0	0	0	0	0	0	0	0	0	0	0	0	0	0	0	0	0	0	0	0	0	0	0	0	0	0	0	0	0	0	0	0	0	0	0	0	0	0	0	0	0	0	0	0
OTU_256	0	0	0	0	0	0	0	0	0	0.22	0	0.1	0.1	0.38	0.18	0.22	0	0.1	0.32	0	0.24	0	0	0	0	0	0	0	0	0	0	0	0	0	0	0	0	0	0	0	0.22	0	0	0.42	0	0	0	0	0
OTU_258	0	0	0	0	0	0	0	0	0	0	0	0	0	0	0	0	0	0	0	0	0	0	0	0	0	0	0	0	0	0	0	0	0	0	0	0	0	0	0	0	0	0	0	0	0	0	0	0	0
OTU_260	0	0	0	0	0	0	0	0	0	0	0	0	0	0	0	0	0	0	0	0	0	0	0	0	0	0	0	0	0	0	0	0	0	0	0	0	0	0	0	0	0	0	0	0	0	0	0	0	0
OTU_261	0	0	0	0	0	0	0	0	0	0	0	0	0	0	0	0	0	0	0	0	0	0	0	0	0	0	0	0	0	0	0	0	0	0	0	0	0	0	0	0	0	0	0	0	0	0	0	0	0
OTU_263	0	0	0	0	0	0	0	0	0	0	0	0	0	0	0	0	0	0	0	0	0	0	0	0	0	0	0	0	0	0	0	0	0	0	0	0	0	0	0	0	0	0	0	0	0	0	0	0	0
OTU_264	0	0	0	0	0	0	0	0	0	0	0	0	0	0	0	0	0	0	0	0	0	0	0	99.9	0	0	0	0	0	0	0	0	0	0	0	0	0	0	0	0	0	0	0	0	0	0	0	0	0
OTU_266	0	0	0	0	0	0	0	0	0	0	0	0	0	0	0	0	0	0	0	0	0	0	0	0	0	0	0	0	0	0	0	0	0	0	0	0	0	0	0	0	0	0	0	0	0	0	0	0	0
OTU_267	0	0	0	0	0	0	0	0	0	0	0	0	0	0.04	0	0	0	0	0	0	0	0	0	0	0	0	0	0	0	0	0	0	0	0	0	0.12	0	0	0	0	0	0	0	0	0	0	0	0	0
OTU_268	0	0	0	0	0	0	0	0	0	0	0	0	0	0	0	0	0	0	0	0	0	0	0	0	0	0	0	0	0	0	0	0	0	0	0	0	0	0	0	0	0	0	0	0	0	0	0	0	0
OTU_270	0	0	0	0	0	0	0	0	0	0	0	0	0	0	0	0	0	0	0	0	0	0	0	0	0	0	0	0	0	0	0	0	0	0	0	0	0	0	0	0	0	0	0	0	0	0	0	0	0
OTU_273	0	0	0	0	0	0	0	0	0	0	0	0	0	0	0	0	0	0	0	0	0	0	0	0	0	0	0	0	0	0	0	0	0	0	0	0	0	0	0	0	0	0	0	0	0	0	0	0	0
OTU_277	0	0	0	0	0	0	0	0	0	0	0	0	0	0	0	0	0	0	0	0	0	0	0	0	0	0	0	0	0	0	0	0	0	0	0	0	0	0	0	0	0	0	0	0	0	0	0	0	0
OTU_279	0	0	0	0	0	0	0	0	0	0	0	0	0	0	0	0	0	0	0	0	0	0	0	0	0	0	0	0	0	0	0	0	0	0	0	0	0	0	0	0	0	0	0	0	0	0	0	0	0
OTU_280	0	0	0	0	0	0	0	0	0	0	0	0	0	0	0	0	0	0	0	0	0	0	0	0	0	0	0	0	0	0	0	0	0	0	0	0	0	0	0	0	0	0	0	0	0	0	0	0	0
OTU_283	0	0	0	0	0	0	0	0	0	0	0	0	0	0	0	0	0	0	0	0	0	0	0	0	0	0	0	0	0	0	0	0	0	0	0	0	0	0	0	0	0	0	0	0	0	0	0	0	0
OTU_286	0	0	0	0	0	0	0	0	0	0	0	0	0	0	0	0	0	0	0	0	0	0	0	0	0	0	0	0	0	0	0	0	0	0	0	0	0	0	0	0	0	0	0	0	0	0	0	0	0
OTU_289	0	0	0	0	0	0	0	0	0	0	0	0	0	0	0	0	0	0	0	0	0	0	0	0	0	0	0	0	0	0	0	0	0	0	0	0	0	0	0	0	0	0	0	0	0	0	0	0	0
OTU_290	0	0	0	0	0	0	0	0	0	0	0	0	0	0	0	0	0	0	0	0	0	0	0	0	0	0	0	0	0	0	0.08	0	0	0	0	0	0	0	0	0	0	0	0	0	0	0	0	0	0
OTU_292	0	0	0	0	0	0	0	0	0	0.62	0	0.82	0.56	1.74	1.42	0	0.06	0.08	0.36	0	0.06	0	0	0	0	0	0	0	0	0	0	0	0	0	0	0	0	0.1	0	0.2	0.44	0	0.3	0.06	0	0	0	0	0
OTU_293	0	0	0	0	0	0	0	0	0	0	0	0	0	0	0	0	0	0	0	0	0	0	0	0	0	0	0	0	0	0	0	0	0	0	0	0	0	0	0	0	0	0	0	0	0	0	0	0	0
OTU_294	0	0	0	0	0	0	0	0	0	0	0	0	0	0	0	0	0	0	0	0	0	0	0	0	0	0	0	0	0	0	0	0	0	0	0	0	0	0	0	0	0	0	0	0	0	0	0	0	0
OTU_295	0	0	0	0	0	0	0	0	0	0	0	0	0	0	0	0	0	0	0	0	0	0	0	0	0	0	0	0	0	0	0	0	0	0	0	0	0	0	0	0	0	0	0	0	0	0	0	0	0
OTU_296	0	0	0	0	0	0	0	0	0	0	0	0	0	0	0	0	0	0	0	0	0	0	0	0	0	0	0	0	0	0	0	0	0	0	0	0	0	0	0	0	0	0	0	0	0	0	0	0	0
OTU_297	0	0	41.66	0	0	0.08	0	0	0	0	0	0	0	0	0	0	0	0	0	0	0	0	0	0	0	0	0	0	0	1.34	0.42	0	0	0	0	0	0	0	0	0	0	0	0	0	0	0	0	0	0
OTU_298	0	0	0	0	0	0	0	0	0	0	0	0	0	0	0	0	0	0	0	0	0	0	0	0	0	0	0	0	0	0	0	0	0	0	0	0	0	0.06	0	0	0.16	0	0	0	0	0	0	0	0
OTU_300	0	0	0	0	0	0	0	0	0	0	0	0	0	0	0	0	0	0	0	0	0	0	0	0	0	0	0	0	0	0	0	0	0	0	0	0	0	0	0	0	0	0	0	0	0	0	0	0	0
OTU_303	0	0	0	0	0	0	0	0	0	0	0	0	0	0	0	0	0	0	0	0	0	0	0	0	0	0	0	0	0	0	0	0	0	0	0	0	0	0	0	0	0	0	0	0	0	0	0	0	0
OTU_305	0	0	0	0	0	0	0	0	0	0	0	0	0	0	0	0	0	0	0	0	0	0	0	0	0	0	0	0	0	0	0	0	0	0	0	0	0	0	0	0	0	0	0	0	0	0	0	0	0
OTU_306	0	0	0	0	0	0	0	0	0	0	0	0	0	0	0	0	0	0	0	0	0	0	0	0	0	0	0	0	0	0	0	0	0	0	0	0	0	0	0	0	0	0	0	0	0	0	0	0	0
OTU_308	0	0	0	0	0	0	0	0	0	0	0	0	0	0	0	0	0	0	0	0	0	0	0	0	0	0	0	0	0	0	0	0	0	0	0	0	0	0	0	0	0	0	0	0	0	0	0	0	0
OTU_309	0	0	0	0	0	0	0	0	0	0	0	0	0	0	0	0	0	0.06	0	0	0	0	0	0	0	0	0	0	0	0	0	0	0	0	0	0	0	0	0	0.08	0	0	0	0	0	0	0	0	0
OTU_310	0	0	0	0	0	0	0	0	0	0	0	0	0	0	0	0	0	0	0	0	0	0	0	0	0	0	0	0	0	0	0	0	0	0	0	0	0	0	0	0	0	0	0	0	0	0	0	0	0
OTU_311	0	0	0	0	0	0	0	0	0	0	0	0	0	0	0	0	0	0	0	0	0	0	0	0	0	0	0	0	0	0	0	0	0	0	0	0	0	0	0	0	0	0	0	0	0	0	0	0	0
OTU_312	0	0	0	0	0	0.1	0	0	0	20.76	2.22	1.8	30.64	28.2	1.2	1.12	0.4	0.46	4.8	1.76	1.74	0	0	0	0	0	0	0	0	0	0	0	0	0.06	0.22	1.72	1.92	0.08	0.26	0	4.44	9.58	5.32	1.28	0	0	0	0	0
OTU_313	0	0	0	0	0	0	0	0	0	0	0.12	0	0.04	0	0	0	0	0	0	0.24	0	0	0	0	0	0	0	0	0	0	0	0	0	0	0	0	0	0	0	0	0	0	0	0	0	0	0	0	0
OTU_315	0	0	0	0	0	0	0	0	0	0	0	0	0	0	0	0	0	0	0	0	0	0	0	0	0	0	0	0	0	0	0	0	0	0	0	0	0	0	0	0	0	0	0	0	0	0	0	0	0
OTU_317	0	0	0	0	0	0	0	0	0	0	0	0	0	0	0	0	0	0	0	0	0	0	0	0	0	0	0	0	0	0	0	0	0	0	0	0	0	0	0	0	0	0	0	0	0	0	0	0	0
OTU_318	0	0	0	0	0	0	0	0	0	0	0	0.12	0	0	0	0	0	0	0.12	0	0	0	0	0	0	0	0	0	0	0	0	0	0	0	0	0	0	0	0	0	0	0	0	0	0	0	0	0	0
OTU_322	0	0	15	0	0	0	0	0	0	0	0	0	0	0	0	0	0	0	0	0	0	0	0	0	0	0	0	0	0	0	0	0	0	0	0	0	0	0	0	0	0	0	0	0	0	0	0	0	0
OTU_323	0	0	0	0	0	0	0	0	0	0	0	0	0	0	0	0	0	0	0.24	0	0	0	0	0	0	0	0	0	0	0	0	0	0	0.76	0.5	0.1	0.28	2.22	0.72	0	0	0	0	0	0	0	0	0	0
OTU_329	0	0	0	0	0	0	0	0	0	0.08	0	0	0.08	0.14	0	0.06	0.04	0.32	0	0	0.28	0	0	0	0	0	0	0	0	0	0	0	0	0	0	0	0	0	0	0	0	0	0.08	0.22	0	0	0	0	0
OTU_330	0	0	0	0	0	0	0	0	0.06	0.6	0.14	0.94	0	0.66	0.1	0	0	1.7	16.46	0.08	2.36	0	0	0	0	0	0	0	0	0	0	0	0	0	0	0	0	0	0	0	0	0	0	0	0	0	0	0	0
OTU_331	0	0	0	0	0	0	0	0	0	0	0	0	0	0	0	0	0	0	0	0	0	0	0	0	0	0	0	0	0	0	0	0	0	0	0	0.06	0	0.14	0	0.28	0.14	0	0.3	0.08	0	0	0	0	0
OTU_332	0	0	0	0	0	0	0	0	0	0	0	0	0	0	0	0	0	0	0	0	0	0	0	0	0	0	0	0	0	0	0	0	0	0	0	0.16	0	0	0	0.08	0	0	0.02	0	0	0	0	0	0
OTU_333	0	0	0	0	0	0	0	0	0	0	0	0	0	0	0	0	0	0	0	0	0	0	0	0	0	0	0	0	0	0	0	0	0	0	0	0	0	0	0	0	0	0	0	0	0	0	0	0	0
OTU_335	0	0	0	0	0	0	0	0	0	0	0	0	0	0	0	0	0	0	0	0	0	0	0	0	0	0	0	0	0	0	0	0	0	0	0	0	0	0	0	0	0	0	0	0	0	0	0	0	0
OTU_336	0	0	0	0.04	0.1	0.08	0	0	0	0	0	0	0	0	0	0	0	0	0	0	0	0	0	0	0	0	0	0	0.34	0.16	0.3	0.6	0.22	0	0	0	0	0	0	0	0	0	0	0	0	0	0	0	0
OTU_337	0	0	0	0	0	0	0	0	0	0	0.06	0.12	0	0	0	0	0	0	0	0	0	0	0	0	0	0	0	0	0	0	0	0	0	0	0	0.36	0.38	0.06	0.06	0.52	0	0	0	0.64	0	0	0	0	0
OTU_339	0	0	33.88	0	0	0	0	0	0	0	0	0	0	0	0	0	0	0	0	0	0	0	0	0	0	0	0	0	0	0	0	0	0	0	0	0	0	0	0	0	0	0	0	0	0	0	0	0	0
OTU_340	0	0	0	0	0	0	0	0	0	0	0	0	0	0	0	0	0	0.12	0	0	0	0	0	0	0	0	0	0	0	0	0	0	0	0	0	0	0	0	0	0	0	0	0	0	0	0	0	0	0
OTU_341	0	0	0	0	0	0	0	0	0	0	0	0	0	0	0	0	0	0	0	0	0	0	0	0	0	0	0	0	0	0	0	0	0	0	0	0	0	0	0	0	0	0	0	0	0	0	0	0	0
OTU_343	0	0	13.88	0.82	0	0	0	0	0	0	0	0	0	0	0	0	0	0	0	0	0	0	0	0	0	0	0	0	0	0	0	0	0	0	0	0	0	0	0	0	0	0	0	0	0	0	0	0	0
OTU_344	0	0	0	0	0	0	0	0	0	0	0	0	0	0	0	0	0	0	0	0	0	0	0	0	0	0	0	0	0	0	0	0	0	0.1	0.24	0.1	0	0	0.2	0.04	0	0	0.1	0.06	0	0	0	0	0
OTU_347	0	0	0	0	0	0	0	0	0	0	0	0	0	0	0	0	0	0	0	0	0	0	0	0	0	0	0	0	0	0	0	0	0	0.34	0.84	1.64	0.4	0.44	0	0	0.06	0.58	0.58	0.18	0	0	0	0	0
OTU_348	0	0	0	0	0	0	0	0	0	0	0	0	0	0	0	0	0	0	0	0	0	0	0	0	0	0	0	0	0	0	0	0	0	0	0	0	0	0	0	0	0.18	0.24	0.02	0	0	0	0	0	0
OTU_349	0	0	0	0	0	0	0	0	0	0.38	0.02	0.54	0.22	0.4	0.32	0	0	0.08	0.04	0	0	0	0	0	0	0	0	0	0	0	0	0	0	0	0	0.66	0	0	0	0.14	0.6	0	0.28	0	0	0	0	0	0
OTU_351	0	0	0	0	0	0	0	0	0	0.44	0	0	0.34	0.32	0.08	0	0.04	0.04	0.02	0	0.14	0	0	0	0	0	0	0	0	0	0	0	0	0	0	0	0.08	0	0	0	0	0	0	0.1	0	0	0	0	0
OTU_353	0	0	31.92	0	0	0	0	0	0	0	0	0	0	0	0	0	0	0	0	0	0	0	0	0	0	0	0	0	0	0	0	0	0	0	0	0	0	0	0	0	0	0	0	0	0	0	0	0	0
OTU_354	0	0	0	0	0	0	0	0	0	0	0	0	0	0	0	0	0	0	0	0	0	0	0	0	0	0	0	0	0	0	0	0	0	0	0	0	0	0	0	0	0	0	0	0	0	0	0	0	0
OTU_357	0	0	0	0	0	0	0	0	0	0.76	0.44	0.46	0.44	0.88	0	0	0	1.06	3.12	0.02	1.94	0	0	0	0	0	0	0	0	0	0	0	0	0	0	0	0	0	0	0.1	0.38	0.14	0.66	0	0	0	0	0	0
OTU_358	0	0	0	0	0	0	0	0	0	0	0	0	0	0	0	0	0	0	0	0	0	0	0	0	0	0	0	0	0	0	0	0	0	0	0	0	0	0	0	0	0	0	0	0	0	0	0	0	0
OTU_362	0	0	0	0	0	0	0	0.2	0	140.76	50.22	39.22	115.28	131.76	20.12	0	0	104.86	54.06	3.84	128.3	0	0	0	0	0	0	0	0	0	0	0	0	0.8	1.24	7.84	60.38	4.16	0.58	109.44	115.92	92.46	165.86	105.26	0	0	0	0	0
OTU_363	0	0	0	0	0	0	0	0	0	0	0	0	0	0	0	0	0	0	0.06	0	0	0	0	0	0	0	0	0	0	0	0	0	0	0.7	0.46	0.1	0.44	1	0.38	0.1	0	0	0	0.26	0	0	0	0	0
OTU_364	0	0	0	0	0	0	0	0	0	0	0	0	0	0	0	0	0	0	0	0	0	0	0	0	0	0	0	0	0	0	0	0	0	0	0	0	0	0	0	0	0	0	0	0	0	0	0	0	0
OTU_365	0	0	0	0	0	0	0	0	0	0	0	0	0	0	0	0	0	0	0	0	0	0	0	0	0	0	0	0	0	0	0	0	0	0	0	0	0	0	0	0	0	0	0	0	0	0	0	0	0
OTU_366	0	0	0	0	0	0	0	0	0	0	0	0	0	0	0	0	0	0	0	0	0	0	0	0	0	0	0	0	0	0	0	0	0	0	0	0	0	0	0	0	0	0	0	0	0	0	0	0	0
OTU_368	0	0	0	0	0	0	0	0	0	0	0	0	0	0	0	0	0	0	0	0	0	0	0	0	0	0	0	0	0	0	0	0	0	0	0	0	0	0	0	0	0	0	0	0	0	0	0	0	0
OTU_369	0	0	0	0	0	0	0	0	0	0	0	0	0	0	0	0	0	0	0	0	0	0	0	0	0	0	0	0	0	0	0	0	0	0	0	0	0	0	0	0	0	0	0	0	0	0	0	0	0
OTU_370	0	0	0	0	0	0	0	0	0	0	0	0	0	0	0	0	0	0	0	0	0	0	0	0	0	0	0	0	0	0	0	0	0	0	0	0	0	0	0	0	0	0	0	0	0	0	0	0	0
OTU_371	0	0	0	0	0	0	0	0	0	0	0	0	0	0	0	0	0	0	0	0	0	0	0	0	0	0	0	0	0	0	0	0	0	0	0	0	0	0	0	0	0	0	0	0	0	0	0	0	0
OTU_372	0	0	0	0	0	0	0	0	0	0	0	0	0	0	0	0	0	0	0	0	0	0	0	0	0	0	0	0	0	0	0	0	0	0	0	0	0	0	0	0	0	0	0	0	0	0	0	0	0
OTU_379	0	0	0	0	0	0	0	0	0	0	0	0	0	0	0	0	0	0	0	0	0	0	0	0	0	0	0	0	0	0	0	0	0	0	0	0	0	0	0	0	0	0	0	0	0	0	0	0	0
OTU_382	0	0	0	0	0	0	0	0	0	0	0	0.86	0	0	0	0	0	0	0	0	0	0	0	0	0	0	0	0	0	0	0	0	0	0	0	0	0	0	0	0	0	0	0	0	0	0	0	0	0
OTU_385	0	0	0	0	0	0	0	0	0	0	0	0	0	0	0	0	0	0	0	0	0	0	0	0	0	0	0	0	0	0	0	0	0	0	0	0	0	0	0	0	0	0	0	0	0	0	0	0	0
OTU_386	0	0	0	0	0	0	0	0	0	0	0	0	0	0	0	0	0	0	0	0	0	0	0	0	0	0	0	0	0	0	0	0	0	0	0	0	0	0	0	0	0	0	0	0	0	0	0	0	0
OTU_391	0	0	0	0	0	0	0	0.24	0	0	0	0	0	0	0	0	0	0	0	0	0	0	0	0	0	0	0	0	0	0	0	0	0	0	0	0	0	0	0	0	0	0	0	0	0	0	0	0	0
OTU_393	0	0	0	0	0	0	0	0	0	0	0	0	0	0	0	0	0	0	0	0	0	0	0	0	0	0	0	0	0	0	0	0	0	0	0	0	0	0	0	0	0	0	0	0	0	0	0	0	0
OTU_397	0	0	0	0	0	0	0.46	0	0	0	0	0	0	0	0	0	0	0	0.06	0	0	0	0	0	0	0	0	0	0	0	0	0	0	0	0	0	0	0	0	0	0	0	0	0	0	0	0	0	0
OTU_401	0	0	0	0	0	0	0	0	0	0	0	0	0	0	0	0	0	0	0	0	0	0	0	0	0	0	0	0	0	0	0.58	0	0	0	0	0	0	0	0	0	0	0	0	0	0	0	0	0	0
OTU_402	0	0	0	0	0	0	0	0	0	0	0	0	0	0	0	0	0	0	0	0	0	0	0	0	0	0	0	0	0	0	0	0	0	0	0	0	0	0	0	0	0	0	0	0	0	0	0	0	0
OTU_403	0	0	0	0	0	0	0	0	0	0	0	0	0	0	0	0	0	0	0	0	0	0	0	0	0	0	0	0	0	0	0	0	0	0	0	0	0	0	0	0	0	0	0	0	0	0	0	0	0
OTU_404	0	0	0	0	0	0	0	0	0	0	0	0	0	0	0	0	0	0	0	0	0	0	0	0	0	0	0	0	0	0	0	0	0	0	0	0	0	0	0	0	0	0	0	0	0	0	0	0	0
OTU_408	0	0	0	0.3	0.12	0	0	0	0	0	0	0	0	0	0	0	0	0	0	0	0	0	0	0	0	0	0	0	0.12	1.14	0.72	2.5	0	0	0	0	0	0	0	0	0	0	0	0	0	0	0	0	0
OTU_409	0	0	0	0	0	0	0	0	0	0	0	0	0	0	0	0	0	0	0	0	0	0	0	0	0	0	0	0	0	0	0	0	0	0	0	0	0	0	0	0	0	0	0	0	0	0	0	0	0
OTU_412	0	0	0	0	0	0	0	0	0	0	0	0	0	0	0	0	0	0	0	0	0	0	0	0	0	0	0	0	0	0	0	0	0	0	0	0	0	0	0	0	0	0	0	0	0	0	0	0	0
OTU_416	0	0	0	0	0	0	0	0	0	0	0	0	0	0	0	0	0	0	0	0	0	0	0	0	0	0	0	0	0	0	0	0	0	0	0	0	0	0	0	0	0	0	0	0	0	0	0	0	0
OTU_417	0	0	0	0	0	0	0	0	0	0	0	0	0	0	0	0	0	0	0	0	0	0	0	0	0	0	0	0	0	0	0.5	0	0.16	0	0	0	0	0	0	0	0	0	0	0	0	0	0	0	0
OTU_418	0	0	0	0	2.82	0	0.08	0.78	0	0	0	0	0	0	0	0	0	0	0	0	0	0	0	0	0	0	0	0	0.38	0	0	0	0	0	0	0	0	0	0	0	0	0	0	0	0	0	0	0	0
OTU_421	0	0	0	0	0	0	0	0	0	0	0.28	0	0	0	0	0	0	0	0	0.4	0	0	0	0	0	0	0	0	0	0	0	0	0	0	0	0	0	0	0	0	0	0	0	0	0	0	0	0	0
OTU_423	0	0	0	0	0	0	0	0	0	0	0	0	0	0	0	0	0	0	0	0	0	0	0	0	0	0	0	0	0	0	0	0	0	0	0	0	0	0	0	0	0	0	0	0	0	0	0	0	0
OTU_427	0	0	0	0	0	0	0	0	0	0	0	0	0	0	0	0	0	0	0	0	0	0	0	0	0	0	0	0	0	0	0	0	0	0	0	0	0	0	0	0	0	0	0	0	0	0	0	0	0
OTU_429	0	0	0	0	0	0	0	0	0	0	0	0	0	0	0	0	0	0	0	0	0	0	0	0	0	0	0	0	0	0	0	0	0	0.24	1.36	0.06	0.86	0.48	0.08	0	0	0	0	0.28	0	0	0	0	0
OTU_431	0	0	0	0	0	0	0	0	0	0	0	0	0	0	0	0	0	0	0	0	0	0	0	0	0	0	0	0	0	0	0	0	0	0	0	0	0	0	0	0	0	0	0	0	0	0	0	0	0
OTU_434	0	0	0	0	0	0	0	0	0	0	0	0	0	0	0	0	0	0	0	0	0	0	0	0	0	0	0	0	0	0	0	0	0	0	0	0	0	0	0	0	0	0	0	0	0	0	0	0	0
OTU_436	0	0	0	0	0	0	0	0	0	0	0	0	0	0	0	0	0	0	0	0	0	0	0	0	0	0	0	0	0	0	0	0	0	0	0	0	0	0	0	0	0	0	0	0	0	0	0	0	0
OTU_437	0	0	0	0	0	0	0	0	0	0	0	0	0	0	0	0	0	0	0	0	0	0	0	0	0	0	0	0	0	0	0	0	0	0	0	0	0	0	0	0	0	0	0	0	0	0	0	0	0
OTU_438	0	0	0	0	0	0	0	0	0	0	0	0	0	0	0	0	0	0	0	0	0	0	0	0	0	0	0	0	0	0	0	0	0	0	0	0	0	0	0	0	0	0	0.06	0	0	0	0	0	0
OTU_443	0	0	49.32	0	0	0	0	0	0	0	0	0	0	0	0	0	0	0	0	0	0	0	0	0	0	0	0	0	0	0	0	0	0	0	0	0	0	0	0	0	0	0	0	0	0	0	0	0	0
OTU_446	0	0	0	0	0	0	0	0	0	0	0	0	0	0	0	0	0	0	0	0	0	0	0	0	0	0	0	0	0	0	0	0	0	0	0	0	0	0	0	0	0	0	0	0	0	0	0	0	0
OTU_450	0	0	0	0	0	0	0	0	0	0	0	0	0	0	0	0	0	0	0	0	0	0	0	0	0	0	0	0	0	0	0	0	0	0	0	0	0	0	0	0	0	0	0	0	0	0	0	0	0
OTU_452	0	0	0	0	0	0	0	0	0	0	0	0	0	0	0	0	0	0	0	0	0	0	0	0	0	0	0	0	0	0	0	0	0	0	0	0	0	0	0	0	0	0	0	0	0	0	0	0	0
[truncated: 71 more columns]

## Sheet: Mapping file
Sample-id	Sample ID	Stage	Diet	Sex	Age	Generation	Larvae	Pupae	Adult Male	Adult Female	Life Stage
sample-169	S169	Larvae	gel			Generation 1	Larvae-G1				Larvae-G1
sample-170	S170	Larvae	gel			Generation 1	Larvae-G1				Larvae-G1
sample-173	S173	Larvae	gel			Generation 1	Larvae-G1				Larvae-G1
sample-175	S175	Pupae	gel			Generation 1		Pupae-G1			Pupae-G1
sample-176	S176	Pupae	gel			Generation 1		Pupae-G1			Pupae-G1
sample-177	S177	Pupae	gel			Generation 1		Pupae-G1			Pupae-G1
sample-178	S178	Pupae	gel			Generation 1		Pupae-G1			Pupae-G1
sample-179	S179	Pupae	gel			Generation 1		Pupae-G1			Pupae-G1
sample-180	S180	Pupae	gel			Generation 1		Pupae-G1			Pupae-G1
sample-181	S181	Adult Male	gel	Male	15d	Generation 1			Adult Male-G1		Adult Male-G1
sample-182	S182	Adult Male	gel	Male	15d	Generation 1			Adult Male-G1		Adult Male-G1
sample-183	S183	Adult Male	gel	Male	15d	Generation 1			Adult Male-G1		Adult Male-G1
sample-184	S184	Adult Male	gel	Male	15d	Generation 1			Adult Male-G1		Adult Male-G1
sample-185	S185	Adult Male	gel	Male	15d	Generation 1			Adult Male-G1		Adult Male-G1
sample-186	S186	Adult Male	gel	Male	15d	Generation 1			Adult Male-G1		Adult Male-G1
sample-187	S187	Adult Female	gel	Female	15d	Generation 1				Adult Female-G1	Adult Female-G1
sample-188	S188	Adult Female	gel	Female	15d	Generation 1				Adult Female-G1	Adult Female-G1
sample-189	S189	Adult Female	gel	Female	15d	Generation 1				Adult Female-G1	Adult Female-G1
sample-190	S190	Adult Female	gel	Female	15d	Generation 1				Adult Female-G1	Adult Female-G1
sample-191	S191	Adult Female	gel	Female	15d	Generation 1				Adult Female-G1	Adult Female-G1
sample-192	S192	Adult Female	gel	Female	15d	Generation 1				Adult Female-G1	Adult Female-G1
Sample-701	S701	Larvae	gel			Generation 2	Larvae-G2				Larvae-G2
Sample-702	S702	Larvae	gel			Generation 2	Larvae-G2				Larvae-G2
Sample-703	S703	Larvae	gel			Generation 2	Larvae-G2				Larvae-G2
Sample-704	S704	Larvae	gel			Generation 2	Larvae-G2				Larvae-G2
Sample-705	S705	Larvae	gel			Generation 2	Larvae-G2				Larvae-G2
Sample-706	S706	Larvae	gel			Generation 2	Larvae-G2				Larvae-G2
Sample-707	S707	Pupae	gel			Generation 2		Pupae-G2			Pupae-G2
Sample-708	S708	Pupae	gel			Generation 2		Pupae-G2			Pupae-G2
Sample-709	S709	Pupae	gel			Generation 2		Pupae-G2			Pupae-G2
Sample-710	S710	Pupae	gel			Generation 2		Pupae-G2			Pupae-G2
Sample-711	S711	Pupae	gel			Generation 2		Pupae-G2			Pupae-G2
Sample-712	S712	Pupae	gel			Generation 2		Pupae-G2			Pupae-G2
Sample-713	S713	Adult Male	gel	Male	15d	Generation 2			Adult Male-G2		Adult Male-G2
Sample-714	S714	Adult Male	gel	Male	15d	Generation 2			Adult Male-G2		Adult Male-G2
Sample-715	S715	Adult Male	gel	Male	15d	Generation 2			Adult Male-G2		Adult Male-G2
Sample-716	S716	Adult Male	gel	Male	15d	Generation 2			Adult Male-G2		Adult Male-G2
Sample-717	S717	Adult Male	gel	Male	15d	Generation 2			Adult Male-G2		Adult Male-G2
Sample-718	S718	Adult Male	gel	Male	15d	Generation 2			Adult Male-G2		Adult Male-G2
Sample-719	S719	Adult Female	gel	Female	15d	Generation 2				Adult Female-G2	Adult Female-G2
Sample-720	S720	Adult Female	gel	Female	15d	Generation 2				Adult Female-G2	Adult Female-G2
Sample-721	S721	Adult Female	gel	Female	15d	Generation 2				Adult Female-G2	Adult Female-G2
Sample-723	S723	Adult Female	gel	Female	15d	Generation 2				Adult Female-G2	Adult Female-G2
Sample-724	S724	Adult Female	gel	Female	15d	Generation 2				Adult Female-G2	Adult Female-G2
Sample-725	S725	Larvae	gel			Generation 3	Larvae-G3				Larvae-G3
Sample-726	S726	Larvae	gel			Generation 3	Larvae-G3				Larvae-G3
Sample-727	S727	Larvae	gel			Generation 3	Larvae-G3				Larvae-G3
Sample-728	S728	Larvae	gel			Generation 3	Larvae-G3				Larvae-G3
Sample-729	S729	Larvae	gel			Generation 3	Larvae-G3				Larvae-G3
Sample-730	S730	Larvae	gel			Generation 3	Larvae-G3				Larvae-G3
Sample-731	S731	Pupae	gel			Generation 3		Pupae-G3			Pupae-G3
Sample-732	S732	Pupae	gel			Generation 3		Pupae-G3			Pupae-G3
Sample-733	S733	Pupae	gel			Generation 3		Pupae-G3			Pupae-G3
Sample-734	S734	Pupae	gel			Generation 3		Pupae-G3			Pupae-G3
Sample-735	S735	Pupae	gel			Generation 3		Pupae-G3			Pupae-G3
Sample-736	S736	Pupae	gel			Generation 3		Pupae-G3			Pupae-G3
Sample-737	S737	Adult Male	gel	Male	15d	Generation 3			Adult Male-G3		Adult Male-G3
Sample-738	S738	Adult Male	gel	Male	15d	Generation 3			Adult Male-G3		Adult Male-G3
Sample-739	S739	Adult Male	gel	Male	15d	Generation 3			Adult Male-G3		Adult Male-G3
Sample-740	S740	Adult Male	gel	Male	15d	Generation 3			Adult Male-G3		Adult Male-G3
Sample-741	S741	Adult Male	gel	Male	15d	Generation 3			Adult Male-G3		Adult Male-G3
Sample-742	S742	Adult Male	gel	Male	15d	Generation 3			Adult Male-G3		Adult Male-G3
Sample-743	S743	Adult Female	gel	Female	15d	Generation 3				Adult Female-G3	Adult Female-G3
Sample-744	S744	Adult Female	gel	Female	15d	Generation 3				Adult Female-G3	Adult Female-G3
Sample-745	S745	Adult Female	gel	Female	15d	Generation 3				Adult Female-G3	Adult Female-G3
Sample-746	S746	Adult Female	gel	Female	15d	Generation 3				Adult Female-G3	Adult Female-G3
Sample-747	S747	Adult Female	gel	Female	15d	Generation 3				Adult Female-G3	Adult Female-G3
Sample-748	S748	Adult Female	gel	Female	15d	Generation 3				Adult Female-G3	Adult Female-G3
Sample-749	S749	Larvae	gel			Generation 4	Larvae-G4				Larvae-G4
Sample-750	S750	Larvae	gel			Generation 4	Larvae-G4				Larvae-G4
Sample-751	S751	Larvae	gel			Generation 4	Larvae-G4				Larvae-G4
Sample-752	S752	Larvae	gel			Generation 4	Larvae-G4				Larvae-G4
Sample-753	S753	Larvae	gel			Generation 4	Larvae-G4				Larvae-G4
Sample-754	S754	Larvae	gel			Generation 4	Larvae-G4				Larvae-G4
Sample-755	S755	Pupae	gel			Generation 4		Pupae-G4			Pupae-G4
Sample-756	S756	Pupae	gel			Generation 4		Pupae-G4			Pupae-G4
Sample-757	S757	Pupae	gel			Generation 4		Pupae-G4			Pupae-G4
Sample-758	S758	Pupae	gel			Generation 4		Pupae-G4			Pupae-G4
Sample-759	S759	Pupae	gel			Generation 4		Pupae-G4			Pupae-G4
Sample-760	S760	Pupae	gel			Generation 4		Pupae-G4			Pupae-G4
Sample-761	S761	Adult Male	gel	Male	15d	Generation 4			Adult Male-G4		Adult Male-G4
Sample-762	S762	Adult Male	gel	Male	15d	Generation 4			Adult Male-G4		Adult Male-G4
Sample-763	S763	Adult Male	gel	Male	15d	Generation 4			Adult Male-G4		Adult Male-G4
Sample-764	S764	Adult Male	gel	Male	15d	Generation 4			Adult Male-G4		Adult Male-G4
Sample-765	S765	Adult Male	gel	Male	15d	Generation 4			Adult Male-G4		Adult Male-G4
Sample-766	S766	Adult Male	gel	Male	15d	Generation 4			Adult Male-G4		Adult Male-G4
Sample-767	S767	Adult Female	gel	Female	15d	Generation 4				Adult Female-G4	Adult Female-G4
Sample-768	S768	Adult Female	gel	Female	15d	Generation 4				Adult Female-G4	Adult Female-G4
Sample-769	S769	Adult Female	gel	Female	15d	Generation 4				Adult Female-G4	Adult Female-G4
Sample-770	S770	Adult Female	gel	Female	15d	Generation 4				Adult Female-G4	Adult Female-G4
Sample-771	S771	Adult Female	gel	Female	15d	Generation 4				Adult Female-G4	Adult Female-G4
sample-273	S273	Larvae	gel			Generation 5	Larvae-G5				Larvae-G5
sample-274	S274	Larvae	gel			Generation 5	Larvae-G5				Larvae-G5
sample-275	S275	Larvae	gel			Generation 5	Larvae-G5				Larvae-G5
sample-276	S276	Larvae	gel			Generation 5	Larvae-G5				Larvae-G5
sample-277	S277	Larvae	gel			Generation 5	Larvae-G5				Larvae-G5
sample-278	S278	Larvae	gel			Generation 5	Larvae-G5				Larvae-G5
sample-279	S279	Pupae	gel			Generation 5		Pupae-G5			Pupae-G5
sample-280	S280	Pupae	gel			Generation 5		Pupae-G5			Pupae-G5
sample-281	S281	Pupae	gel			Generation 5		Pupae-G5			Pupae-G5
sample-282	S282	Pupae	gel			Generation 5		Pupae-G5			Pupae-G5
sample-283	S283	Pupae	gel			Generation 5		Pupae-G5			Pupae-G5
sample-284	S284	Pupae	gel			Generation 5		Pupae-G5			Pupae-G5
sample-285	S285	Adult Male	gel	Male	15d	Generation 5			Adult Male-G5		Adult Male-G5
sample-286	S286	Adult Male	gel	Male	15d	Generation 5			Adult Male-G5		Adult Male-G5
sample-287	S287	Adult Male	gel	Male	15d	Generation 5			Adult Male-G5		Adult Male-G5
sample-288	S288	Adult Male	gel	Male	15d	Generation 5			Adult Male-G5		Adult Male-G5
sample-289	S289	Adult Male	gel	Male	15d	Generation 5			Adult Male-G5		Adult Male-G5
sample-290	S290	Adult Male	gel	Male	15d	Generation 5			Adult Male-G5	Adult Female-G5	Adult Male-G5
sample-291	S291	Adult Female	gel	Female	15d	Generation 5				Adult Female-G5	Adult Female-G5
sample-292	S292	Adult Female	gel	Female	15d	Generation 5				Adult Female-G5	Adult Female-G5
sample-293	S293	Adult Female	gel	Female	15d	Generation 5				Adult Female-G5	Adult Female-G5
sample-294	S294	Adult Female	gel	Female	15d	Generation 5				Adult Female-G5	Adult Female-G5
sample-295	S295	Adult Female	gel	Female	15d	Generation 5				Adult Female-G5	Adult Female-G5
sample-296	S296	Adult Female	gel	Female	15d	Generation 5				Adult Female-G5	Adult Female-G5

## Sheet: PREMANOVA
		Generation 1	Generation 2	Generation 3	Generation 4	Generation 5
	Generation 1
	Generation 2	0.009
	Generation 3	0.001	0.003
	Generation 4	0.001	0.01	0.029
	Generation 5	0.001	0.001	0.001	0.001
		Larvae	Pupae	Adult male	Adult Female
	Larvae
	Pupae	0.001
	Adult male	0.001	0.001
	Adult Female	0.001	0.001	1.57
		Larvae-G1	Larvae-G2	Larvae-G3	Larvae-G4	Larvae-G5
	Larvae-G1
	Larvae-G2	0.02
	Larvae-G3	0.011	0.574
	Larvae-G4	0.01	0.33	0.594
	Larvae-G5	0.01	0.002	0.003	0.004
		Pupae-G1	Pupae-G2	Pupae-G3	Pupae-G4	Pupae-G5
	Pupae-G1
	Pupae-G2	0.002
	Pupae-G3	0.003	0.081
	Pupae-G4	0.003	0.014	0.066
	Pupae-G5	0.008	0.005	0.001	0.003
		Adult Male-G1	Adult Male-G2	Adult Male-G3	Adult Male-G4	Adult Male-G5
	Adult Male-G1
	Adult Male-G2	0.002
	Adult Male-G3	0.003	0.001
	Adult Male-G4	0.002	0.002	0.003
	Adult Male-G5	0.004	0.004	0.002	0.003
		Adult Female-G1	Adult Female-G2	Adult Female-G3	Adult Female-G4	Adult Female-G5
	Adult Female-G1
	Adult Female-G2	0.006
	Adult Female-G3	0.001	0.002
	Adult Female-G4	0.001	0.009	0.004
	Adult Female-G5	0.002	0.003	0.001	0.002
